# Supplementary material for: The Structural Effect of FLT3 Mutations at 835th Position and Their Interaction with Acute Myeloid Leukemia Inhibitors: In Silico Approach
Source: Int J Mol Sci. 2021 Jul 16;22(14):7602. doi: 10.3390/ijms22147602 (PMC8303888; doi:10.3390/ijms22147602)
Supplement: Supplementary file 1 [file ijms-22-07602-s001.zip]

Archive with 1 entries (1 files):
- ijms-1275570-supplementary.pdf
